# Supplementary material for: Granulocyte-Macrophage Colony-Stimulating Factor Inhibition Ameliorates Innate Immune Cell Activation, Inflammation, and Salt-Sensitive Hypertension
Source: Cells. 2025 Jul 24;14(15):1144. doi: 10.3390/cells14151144 (PMC12345731; doi:10.3390/cells14151144)
Supplement: Supplementary file 1 [file cells-14-01144-s001.zip]

Archive with 1 entries (1 files):
- cells-3752862-supplementary.pdf
